# Supplementary material for: Windthrow causes declines in carbohydrate and phenolic concentrations and increased monoterpene emission in Norway spruce
Source: PLoS One. 2024 May 28;19(5):e0302714. doi: 10.1371/journal.pone.0302714 (PMC11132463; doi:10.1371/journal.pone.0302714)
Supplement: S2 File — (XLSX) [file pone.0302714.s002.xlsx]

## Sheet: S2_Tab 5_NSCs
ID	id.labo	Scientist	project	site	sampling_date	tree_treatment	tree	Glucose [mg/g]	Sucrose [mg/g]	Fructose [mg/g]	Total [mg/g]
1	VOC_001	L_Lehmanski	BB_VOC	Schoengleina	09.03.	fallen	1	8.11775	13.6555	9.94256	31.7158
2	VOC_002	L_Lehmanski	BB_VOC	Schoengleina	09.03.	fallen	2	13.9651	16.5992	18.6613	49.2256
3	VOC_003	L_Lehmanski	BB_VOC	Schoengleina	09.03.	fallen	3	5.88424	11.8892	7.28921	25.0626
4	VOC_004	L_Lehmanski	BB_VOC	Schoengleina	09.03.	fallen	4	18.2875	22.7788	17.015	58.0813
5	VOC_005	L_Lehmanski	BB_VOC	Schoengleina	09.03.	fallen	5	8.21958	12.0402	5.79248	26.0523
6	VOC_006	L_Lehmanski	BB_VOC	Schoengleina	09.03.	fallen	6	7.84374	10.6276	7.04766	25.519
7	VOC_007	L_Lehmanski	BB_VOC	Schoengleina	09.03.	standing	7	5.4582	11.0334	5.47035	21.9619
8	VOC_008	L_Lehmanski	BB_VOC	Schoengleina	09.03.	standing	8	7.16544	8.71065	7.56895	23.445
9	VOC_009	L_Lehmanski	BB_VOC	Schoengleina	09.03.	standing	9	7.39305	11.2533	7.44957	26.0959
10	VOC_010	L_Lehmanski	BB_VOC	Schoengleina	09.03.	standing	10	10.5458	17.4361	11.9706	39.9525
11	VOC_011	L_Lehmanski	BB_VOC	Schoengleina	09.03.	standing	11	11.8453	21.3723	15.5637	48.7814
12	VOC_012	L_Lehmanski	BB_VOC	Schoengleina	09.03.	standing	12	13.7957	19.4625	8.9427	42.201
13	VOC_013	L_Lehmanski	BB_VOC	Schoengleina	13.04.	fallen	1	7.07634	27.6354	10.6204	45.3321
14	VOC_014	L_Lehmanski	BB_VOC	Schoengleina	13.04.	fallen	2	10.2644	26.6347	15.7895	52.6886
15	VOC_015	L_Lehmanski	BB_VOC	Schoengleina	13.04.	fallen	3	1.51057	16.8617	2.40267	20.7749
16	VOC_016	L_Lehmanski	BB_VOC	Schoengleina	13.04.	fallen	4	4.47948	25.5502	7.59486	37.6246
17	VOC_017	L_Lehmanski	BB_VOC	Schoengleina	13.04.	fallen	5	8.25818	24.2855	8.95722	41.5009
18	VOC_018	L_Lehmanski	BB_VOC	Schoengleina	13.04.	fallen	6	4.96969	13.9382	4.30022	23.2081
19	VOC_019	L_Lehmanski	BB_VOC	Schoengleina	13.04.	standing	7	1.01557	16.1707	0.875389	18.0617
20	VOC_020	L_Lehmanski	BB_VOC	Schoengleina	13.04.	standing	8	1.62077	17.6731	3.43167	22.7255
21	VOC_021	L_Lehmanski	BB_VOC	Schoengleina	13.04.	standing	9	1.64007	32.3527	5.71273	39.7055
22	VOC_022	L_Lehmanski	BB_VOC	Schoengleina	13.04.	standing	10	4.04162	16.8363	6.22699	27.1049
23	VOC_023	L_Lehmanski	BB_VOC	Schoengleina	13.04.	standing	11	1.84689	25.9688	7.34348	35.1591
24	VOC_024	L_Lehmanski	BB_VOC	Schoengleina	13.04.	standing	12	1.87701	24.0071	3.03484	28.9189
25	VOC_025	L_Lehmanski	BB_VOC	Schoengleina	14.06.	fallen	1	2.29019	10.0622	4.8446	17.197
26	VOC_026	L_Lehmanski	BB_VOC	Schoengleina	14.06.	fallen	2	1.77564	6.04864	1.30835	9.13263
27	VOC_027	L_Lehmanski	BB_VOC	Schoengleina	14.06.	fallen	3	1.23904	9.88557	0.622695	11.7473
28	VOC_028	L_Lehmanski	BB_VOC	Schoengleina	14.06.	fallen	4	3.07674	0.76146	1.00926	4.84746
29	VOC_029	L_Lehmanski	BB_VOC	Schoengleina	14.06.	fallen	5	5.96635	9.83691	2.432	18.2353
30	VOC_030	L_Lehmanski	BB_VOC	Schoengleina	14.06.	fallen	6	4.57518	15.1016	3.0126	22.6894
31	VOC_031	L_Lehmanski	BB_VOC	Schoengleina	14.06.	standing	7	2.57328	13.1911	1.83621	17.6006
32	VOC_032	L_Lehmanski	BB_VOC	Schoengleina	14.06.	standing	8	2.86915	14.6198	2.81493	20.3039
33	VOC_033	L_Lehmanski	BB_VOC	Schoengleina	14.06.	standing	9	3.56666	25.3223	5.41937	34.3083
34	VOC_034	L_Lehmanski	BB_VOC	Schoengleina	14.06.	standing	10	5.43081	18.374	5.61519	29.42
35	VOC_035	L_Lehmanski	BB_VOC	Schoengleina	14.06.	standing	11	2.00754	25.9592	1.63636	29.6031
36	VOC_036	L_Lehmanski	BB_VOC	Schoengleina	14.06.	standing	12	4.02897	14.8962	1.76682	20.692
37	VOC_037	L_Lehmanski	BB_VOC	Schoengleina	29.06.	fallen	1	2.87154	6.57473	4.20006	13.6463
38	VOC_038	L_Lehmanski	BB_VOC	Schoengleina	29.06.	fallen	2	0.360644	2.51063	1.57118	4.44246
39	VOC_039	L_Lehmanski	BB_VOC	Schoengleina	29.06.	fallen	3	3.31284	8.09602	1.67782	13.0867
40	VOC_040	L_Lehmanski	BB_VOC	Schoengleina	29.06.	fallen	4	0.261519	2.50987	0.539085	3.31047
41	VOC_041	L_Lehmanski	BB_VOC	Schoengleina	29.06.	fallen	5	0.268312	3.92624	1.08758	5.28213
42	VOC_042	L_Lehmanski	BB_VOC	Schoengleina	29.06.	fallen	6	2.10867	4.3012	1.49416	7.90404
43	VOC_043	L_Lehmanski	BB_VOC	Schoengleina	29.06.	standing	7	2.73692	18.7817	1.92031	23.4389
44	VOC_044	L_Lehmanski	BB_VOC	Schoengleina	29.06.	standing	8	5.35366	19.5938	4.70598	29.6534
45	VOC_045	L_Lehmanski	BB_VOC	Schoengleina	29.06.	standing	9	9.56924	32.4728	9.18748	51.2295
46	VOC_046	L_Lehmanski	BB_VOC	Schoengleina	29.06.	standing	10	4.90289	18.1919	4.62239	27.7172
47	VOC_047	L_Lehmanski	BB_VOC	Schoengleina	29.06.	standing	11	8.81267	31.1092	8.87539	48.7972
48	VOC_048	L_Lehmanski	BB_VOC	Schoengleina	29.06.	standing	12	5.88825	23.9026	3.06805	32.8589

## Sheet: S2_Tab 6_Phenols
ID	Site	Scientist	Date [2022]	Treatment	Tree	Catechin [mg/g]	Astringin [mg/g]	Isorhapontin [mg/g]	Taxifolin [mg/g]	Taxifolin_glucoside [mg/g]	PB1 [mg/g]	Gallocatechin [mg/g]
1	Schoengleina	L_Lehmanski	09.03.	fallen	1	1820000	19100000	4810000	1600000	2620000	2000000	222000
2	Schoengleina	L_Lehmanski	09.03.	fallen	2	3360000	20100000	6110000	975000	3090000	3820000	345000
3	Schoengleina	L_Lehmanski	09.03.	fallen	3	2310000	19300000	4620000	1020000	2660000	2580000	207000
4	Schoengleina	L_Lehmanski	09.03.	fallen	4	2170000	18900000	5230000	1890000	3080000	2390000	259000
5	Schoengleina	L_Lehmanski	09.03.	fallen	5	1980000	18800000	5300000	1900000	3010000	2450000	174000
6	Schoengleina	L_Lehmanski	09.03.	fallen	6	2190000	18000000	4180000	1200000	2830000	2380000	80500
7	Schoengleina	L_Lehmanski	09.03.	standing	7	1950000	18200000	5590000	2140000	2520000	1870000	162000
8	Schoengleina	L_Lehmanski	09.03.	standing	8	1940000	18000000	4610000	467000	443000	2560000	101000
9	Schoengleina	L_Lehmanski	09.03.	standing	9	1900000	19700000	5340000	1940000	2990000	2330000	267000
10	Schoengleina	L_Lehmanski	09.03.	standing	10	2560000	19700000	6770000	2620000	3480000	2920000	156000
11	Schoengleina	L_Lehmanski	09.03.	standing	11	2950000	19900000	6360000	1230000	2840000	3590000	318000
12	Schoengleina	L_Lehmanski	09.03.	standing	12	2160000	18800000	6120000	1770000	2750000	2300000	207000
13	Schoengleina	L_Lehmanski	13.04.	fallen	1	2090000	19800000	5710000	352000	3000000	2710000	115000
14	Schoengleina	L_Lehmanski	13.04.	fallen	2	3040000	21400000	6590000	384000	3060000	3760000	254000
15	Schoengleina	L_Lehmanski	13.04.	fallen	3	2040000	19700000	4870000	475000	2420000	2520000	196000
16	Schoengleina	L_Lehmanski	13.04.	fallen	4	3250000	20300000	5590000	1410000	3480000	2760000	226000
17	Schoengleina	L_Lehmanski	13.04.	fallen	5	1920000	20900000	6290000	580000	3410000	2770000	170000
18	Schoengleina	L_Lehmanski	13.04.	fallen	6	2350000	17700000	4120000	1340000	2990000	1940000	99200
19	Schoengleina	L_Lehmanski	13.04.	standing	7	2250000	18000000	6100000	1530000	2280000	1870000	85900
20	Schoengleina	L_Lehmanski	13.04.	standing	8	1990000	18300000	5130000	678000	349000	2070000	111000
21	Schoengleina	L_Lehmanski	13.04.	standing	9	3250000	21100000	6610000	386000	3290000	2770000	322000
22	Schoengleina	L_Lehmanski	13.04.	standing	10	2120000	18900000	6110000	2240000	3240000	2280000	72800
23	Schoengleina	L_Lehmanski	13.04.	standing	11	2730000	21200000	6210000	689000	2790000	3160000	167000
24	Schoengleina	L_Lehmanski	13.04.	standing	12	3470000	19000000	6150000	752000	3050000	2600000	262000
25	Schoengleina	L_Lehmanski	14.06.	fallen	1	1760000	18000000	5380000	737000	2500000	2360000	52000
26	Schoengleina	L_Lehmanski	14.06.	fallen	2	2140000	17900000	5810000	730000	2440000	2560000	94500
27	Schoengleina	L_Lehmanski	14.06.	fallen	3	2140000	18200000	4650000	470000	2390000	2590000	156000
28	Schoengleina	L_Lehmanski	14.06.	fallen	4	964000	13600000	3530000	2750000	1880000	940000	421000
29	Schoengleina	L_Lehmanski	14.06.	fallen	5	1950000	20300000	6020000	826000	3220000	2620000	158000
30	Schoengleina	L_Lehmanski	14.06.	fallen	6	1850000	17300000	3620000	1210000	2770000	2170000	105000
31	Schoengleina	L_Lehmanski	14.06.	standing	7	1970000	17700000	5580000	1860000	2550000	2060000	120000
32	Schoengleina	L_Lehmanski	14.06.	standing	8	2540000	17500000	4700000	874000	386000	2120000	149000
33	Schoengleina	L_Lehmanski	14.06.	standing	9	2030000	21600000	6440000	951000	3370000	2630000	182000
34	Schoengleina	L_Lehmanski	14.06.	standing	10	2010000	18600000	6250000	3070000	3060000	2170000	70800
35	Schoengleina	L_Lehmanski	14.06.	standing	11	3070000	19700000	5580000	1560000	2530000	3030000	127000
36	Schoengleina	L_Lehmanski	14.06.	standing	12	2560000	19000000	5590000	1200000	2750000	2610000	179000
37	Schoengleina	L_Lehmanski	29.06.	fallen	1	1730000	18400000	5560000	477000	2900000	2320000	34800
38	Schoengleina	L_Lehmanski	29.06.	fallen	2	102000	878000	1170000	1070000	1280000	82200	14600
39	Schoengleina	L_Lehmanski	29.06.	fallen	3	2030000	18900000	4830000	509000	2470000	2510000	148000
40	Schoengleina	L_Lehmanski	29.06.	fallen	4	71000	1360000	289000	928000	1070000	32500	62400
41	Schoengleina	L_Lehmanski	29.06.	fallen	5	1750000	16700000	4190000	663000	2750000	2120000	47700
42	Schoengleina	L_Lehmanski	29.06.	fallen	6	1740000	16200000	4030000	634000	2710000	2060000	46700
43	Schoengleina	L_Lehmanski	29.06.	standing	7	2150000	17300000	5800000	1510000	2750000	1630000	154000
44	Schoengleina	L_Lehmanski	29.06.	standing	8	3300000	18700000	4920000	549000	451000	2560000	195000
45	Schoengleina	L_Lehmanski	29.06.	standing	9	2420000	21900000	6600000	483000	3700000	3110000	273000
46	Schoengleina	L_Lehmanski	29.06.	standing	10	2060000	18700000	6350000	2620000	3170000	2410000	63400
47	Schoengleina	L_Lehmanski	29.06.	standing	11	2650000	20200000	5830000	1010000	2620000	3290000	168000
48	Schoengleina	L_Lehmanski	29.06.	standing	12	2820000	19500000	6000000	1160000	2990000	3050000	124000

## Sheet: S2_Tab 7_Monoterpene emissions
ID	date	treatment	tree	compound	conc [ppm]	rel_conc
1	2022-05-31	fallen	4	cyclofenchene	0.00678611	0.00468
1	2022-05-31	fallen	4	zeta-fenchene	1.85e-05	1.27e-05
1	2022-05-31	fallen	4	Alpha-Pinene	1.0829	0.746
1	2022-05-31	fallen	4	Camphene	1.86e-07	1.28e-07
1	2022-05-31	fallen	4	Beta-Pinene	0.328095	0.226
1	2022-05-31	fallen	4	3-Carene	0.0199686	0.0138
1	2022-05-31	fallen	4	D-Limonene	0.0131183	0.00904
2	2022-05-31	fallen	3	zeta-fenchene	0.000769893	0.031
2	2022-05-31	fallen	3	Alpha-Pinene	0.00780728	0.315
2	2022-05-31	fallen	3	Camphene	0.0122779	0.495
2	2022-05-31	fallen	3	Beta-Pinene	0.00118236	0.0477
2	2022-05-31	fallen	3	3-Carene	0.00247051	0.0996
2	2022-05-31	fallen	3	D-Limonene	0.000292275	0.0118
3	2022-05-31	fallen	1	zeta-fenchene	0.00110882	0.0108
3	2022-05-31	fallen	1	Alpha-Pinene	0.0610829	0.593
3	2022-05-31	fallen	1	Camphene	0.0163579	0.159
3	2022-05-31	fallen	1	Beta-Pinene	0.0103671	0.101
3	2022-05-31	fallen	1	3-Carene	0.0118378	0.115
3	2022-05-31	fallen	1	D-Limonene	0.00227994	0.0221
20	2022-05-31	standing	8	zeta-fenchene	0.000263174	0.0174
20	2022-05-31	standing	8	Alpha-Pinene	0.00644802	0.427
20	2022-05-31	standing	8	Camphene	0.00409298	0.271
20	2022-05-31	standing	8	Beta-Pinene	0.0028192	0.187
20	2022-05-31	standing	8	3-Carene	0.000898484	0.0595
20	2022-05-31	standing	8	D-Limonene	0.000569388	0.0377
21	2022-05-31	standing	9	zeta-fenchene	0.00109708	0.00649
21	2022-05-31	standing	9	Alpha-Pinene	0.113054	0.668
21	2022-05-31	standing	9	Camphene	0.0181022	0.107
21	2022-05-31	standing	9	Beta-Pinene	0.0322009	0.19
21	2022-05-31	standing	9	3-Carene	0.00346066	0.0205
21	2022-05-31	standing	9	D-Limonene	0.00120662	0.00713
22	2022-05-31	standing	12	Alpha-Pinene	0.0538954	0.687
22	2022-05-31	standing	12	Camphene	0.0100276	0.128
22	2022-05-31	standing	12	Beta-Pinene	0.0144825	0.185
23	2022-05-23	standing	12	Alpha-Pinene	0.00101561	0.247
23	2022-05-23	standing	12	Camphene	0.00159225	0.388
23	2022-05-23	standing	12	Beta-Pinene	0.000448506	0.109
23	2022-05-23	standing	12	D-Limonene	0.00104737	0.255
4	2022-05-23	fallen	5	zeta-fenchene	0.000377516	0.00807
4	2022-05-23	fallen	5	Alpha-Pinene	0.02648	0.566
4	2022-05-23	fallen	5	Camphene	0.00628504	0.134
4	2022-05-23	fallen	5	Beta-Pinene	0.00934673	0.2
4	2022-05-23	fallen	5	3-Carene	0.00297136	0.0635
4	2022-05-23	fallen	5	D-Limonene	0.00132549	0.0283
24	2022-05-23	standing	9	Alpha-Pinene	0.00131229	0.501
24	2022-05-23	standing	9	Camphene	0.000891727	0.341
24	2022-05-23	standing	9	Beta-Pinene	0.000413178	0.158
25	2022-05-23	standing	10	Alpha-Pinene	0.00314664	0.418
25	2022-05-23	standing	10	Camphene	0.00223075	0.296
25	2022-05-23	standing	10	Beta-Pinene	0.00161205	0.214
25	2022-05-23	standing	10	3-Carene	0.000217723	0.0289
25	2022-05-23	standing	10	D-Limonene	0.000328028	0.0435
5	2022-05-23	fallen	3	Alpha-Pinene	0.00593957	0.52
5	2022-05-23	fallen	3	Camphene	0.003566	0.312
5	2022-05-23	fallen	3	Beta-Pinene	0.00146064	0.128
5	2022-05-23	fallen	3	3-Carene	0.00020771	0.0182
5	2022-05-23	fallen	3	D-Limonene	0.000257726	0.0225
26	2022-05-23	standing	11	Alpha-Pinene	0.00207056	0.543
26	2022-05-23	standing	11	Camphene	0.000618852	0.162
26	2022-05-23	standing	11	Beta-Pinene	0.000789181	0.207
26	2022-05-23	standing	11	3-Carene	0.000118326	0.031
26	2022-05-23	standing	11	D-Limonene	0.000218124	0.0572
6	2022-05-23	fallen	2	zeta-fenchene	0.000430496	0.00839
6	2022-05-23	fallen	2	Alpha-Pinene	0.0319233	0.622
6	2022-05-23	fallen	2	Camphene	0.00490043	0.0955
6	2022-05-23	fallen	2	Beta-Pinene	0.00457903	0.0892
6	2022-05-23	fallen	2	3-Carene	0.00837919	0.163
6	2022-05-23	fallen	2	D-Limonene	0.00111033	0.0216
7	2022-05-23	fallen	4	cyclofenchene	0.00623171	0.00264
7	2022-05-23	fallen	4	zeta-fenchene	0.0240177	0.0102
7	2022-05-23	fallen	4	Alpha-Pinene	1.49991	0.635
7	2022-05-23	fallen	4	Camphene	0.260723	0.11
7	2022-05-23	fallen	4	Beta-Pinene	0.506243	0.214
7	2022-05-23	fallen	4	3-Carene	0.0357838	0.0152
7	2022-05-23	fallen	4	D-Limonene	0.0290357	0.0123
8	2022-05-20	fallen	5	cyclofenchene	0.00171043	0.00345
8	2022-05-20	fallen	5	zeta-fenchene	0.00234004	0.00472
8	2022-05-20	fallen	5	Alpha-Pinene	0.329544	0.664
8	2022-05-20	fallen	5	Camphene	0.0435854	0.0879
8	2022-05-20	fallen	5	Beta-Pinene	0.0939073	0.189
8	2022-05-20	fallen	5	3-Carene	0.0205895	0.0415
8	2022-05-20	fallen	5	D-Limonene	0.00431254	0.00869
27	2022-05-20	standing	10	Alpha-Pinene	0.00853891	0.391358
27	2022-05-20	standing	10	Camphene	0.0074453	0.341235
27	2022-05-20	standing	10	Beta-Pinene	0.00342029	0.15676
27	2022-05-20	standing	10	3-Carene	0.000985343	0.0451605
27	2022-05-20	standing	10	D-Limonene	0.00142882	0.0654863
9	2022-05-20	fallen	3	cyclofenchene	0.00115513	0.0132
9	2022-05-20	fallen	3	zeta-fenchene	0.000546608	0.00624
9	2022-05-20	fallen	3	Alpha-Pinene	0.0425798	0.486
9	2022-05-20	fallen	3	Camphene	0.0303695	0.347
9	2022-05-20	fallen	3	Beta-Pinene	0.0103961	0.119
9	2022-05-20	fallen	3	3-Carene	0.0013304	0.0152
9	2022-05-20	fallen	3	D-Limonene	0.00117028	0.0134
28	2022-05-20	standing	11	zeta-fenchene	0.00125359	0.00232
28	2022-05-20	standing	11	Alpha-Pinene	0.340135	0.629
28	2022-05-20	standing	11	Camphene	0.0528747	0.0978
28	2022-05-20	standing	11	Beta-Pinene	0.140804	0.26
28	2022-05-20	standing	11	3-Carene	0.00260632	0.00482
28	2022-05-20	standing	11	D-Limonene	0.00322933	0.00597
10	2022-05-20	fallen	4	cyclofenchene	0.0689222	0.00944
10	2022-05-20	fallen	4	zeta-fenchene	0.0914472	0.0125
10	2022-05-20	fallen	4	Alpha-Pinene	3.83209	0.525
10	2022-05-20	fallen	4	Camphene	0.807215	0.111
10	2022-05-20	fallen	4	Beta-Pinene	2.12127	0.291
10	2022-05-20	fallen	4	3-Carene	0.187542	0.0257
10	2022-05-20	fallen	4	D-Limonene	0.192329	0.0263
11	2022-05-20	fallen	1	zeta-fenchene	0.000451912	0.00701
11	2022-05-20	fallen	1	Alpha-Pinene	0.0223848	0.347
11	2022-05-20	fallen	1	Camphene	0.00733996	0.114
11	2022-05-20	fallen	1	Beta-Pinene	0.0053304	0.0827
11	2022-05-20	fallen	1	3-Carene	0.0267907	0.415
11	2022-05-20	fallen	1	D-Limonene	0.00219398	0.034
29	2022-05-20	standing	8	zeta-fenchene	0.000127077	0.01
29	2022-05-20	standing	8	Alpha-Pinene	0.00306334	0.36
29	2022-05-20	standing	8	Camphene	0.00196808	0.23
29	2022-05-20	standing	8	Beta-Pinene	0.000709522	0.08
29	2022-05-20	standing	8	3-Carene	0.0026122	0.31
12	2022-05-20	fallen	2	zeta-fenchene	0.000438903	0.0075
12	2022-05-20	fallen	2	Alpha-Pinene	0.026502	0.453
12	2022-05-20	fallen	2	Camphene	0.00625482	0.107
12	2022-05-20	fallen	2	Beta-Pinene	0.00590693	0.101
12	2022-05-20	fallen	2	3-Carene	0.0173911	0.297
12	2022-05-20	fallen	2	D-Limonene	0.00206476	0.0353
13	2022-05-11	fallen	5	zeta-fenchene	0.00518923	0.00677981
13	2022-05-11	fallen	5	Alpha-Pinene	0.463053	0.604986
13	2022-05-11	fallen	5	Camphene	0.0899582	0.117532
13	2022-05-11	fallen	5	Beta-Pinene	0.196997	0.25738
13	2022-05-11	fallen	5	3-Carene	0.00666303	0.00870535
13	2022-05-11	fallen	5	D-Limonene	0.00353426	0.00461757
14	2022-05-11	fallen	2	cyclofenchene	0.00270218	0.00383313
14	2022-05-11	fallen	2	zeta-fenchene	0.00484724	0.00687597
14	2022-05-11	fallen	2	Alpha-Pinene	0.377467	0.53545
14	2022-05-11	fallen	2	Camphene	0.0641373	0.0909808
14	2022-05-11	fallen	2	Beta-Pinene	0.0562409	0.0797796
14	2022-05-11	fallen	2	3-Carene	0.175067	0.248338
14	2022-05-11	fallen	2	D-Limonene	0.0244921	0.0347428
15	2022-05-11	fallen	1	Alpha-Pinene	0.00917224	0.353496
15	2022-05-11	fallen	1	Camphene	0.00879696	0.339033
15	2022-05-11	fallen	1	3-Carene	0.00617099	0.237829
15	2022-05-11	fallen	1	D-Limonene	0.001807	0.0696415
30	2022-05-11	standing	9	Alpha-Pinene	0.00971609	0.407419
30	2022-05-11	standing	9	Camphene	0.0089327	0.374569
30	2022-05-11	standing	9	Beta-Pinene	0.00371311	0.1557
30	2022-05-11	standing	9	D-Limonene	0.00148601	0.0623119
16	2022-05-11	fallen	4	cyclofenchene	0.00619253	0.00311281
16	2022-05-11	fallen	4	zeta-fenchene	0.0203519	0.0102304
16	2022-05-11	fallen	4	Alpha-Pinene	1.2912	0.649051
16	2022-05-11	fallen	4	Camphene	0.249415	0.125374
16	2022-05-11	fallen	4	Beta-Pinene	0.371937	0.186962
16	2022-05-11	fallen	4	3-Carene	0.0263421	0.0132414
16	2022-05-11	fallen	4	D-Limonene	0.0239276	0.0120278
31	2022-05-11	standing	12	Alpha-Pinene	0.00760747	0.360215
31	2022-05-11	standing	12	Camphene	0.0115409	0.546464
31	2022-05-11	standing	12	D-Limonene	0.00197088	0.0933214
32	2022-05-03	standing	12	Alpha-Pinene	0.00653315	0.583041
32	2022-05-03	standing	12	Camphene	0.00193598	0.172773
32	2022-05-03	standing	12	Beta-Pinene	0.00114919	0.102558
32	2022-05-03	standing	12	D-Limonene	0.00158698	0.141628
17	2022-05-03	fallen	1	zeta-fenchene	0.00796659	0.0051
17	2022-05-03	fallen	1	Alpha-Pinene	0.856924	0.549
17	2022-05-03	fallen	1	Camphene	0.168243	0.108
17	2022-05-03	fallen	1	Beta-Pinene	0.147479	0.0944
17	2022-05-03	fallen	1	3-Carene	0.356384	0.228
17	2022-05-03	fallen	1	D-Limonene	0.0252953	0.0162
33	2022-05-03	standing	8	zeta-fenchene	0.000807911	0.0216311
33	2022-05-03	standing	8	Alpha-Pinene	0.0221163	0.592145
33	2022-05-03	standing	8	Camphene	0.0093041	0.24911
33	2022-05-03	standing	8	Beta-Pinene	0.00279984	0.0749634
33	2022-05-03	standing	8	D-Limonene	0.00232129	0.0621506
34	2022-05-03	standing	9	Alpha-Pinene	0.003749	0.46983
34	2022-05-03	standing	9	Camphene	0.00214469	0.268776
34	2022-05-03	standing	9	Beta-Pinene	0.000572218	0.0717112
34	2022-05-03	standing	9	D-Limonene	0.00151356	0.189682
18	2022-05-03	fallen	3	cyclofenchene	0.0309808	0.00674
18	2022-05-03	fallen	3	zeta-fenchene	0.0568758	0.0124
18	2022-05-03	fallen	3	Alpha-Pinene	2.48698	0.541
18	2022-05-03	fallen	3	Camphene	0.644163	0.14
18	2022-05-03	fallen	3	Beta-Pinene	1.30739	0.284
18	2022-05-03	fallen	3	D-Limonene	0.0720336	0.0157
19	2022-05-03	fallen	4	zeta-fenchene	0.00909028	0.00877
19	2022-05-03	fallen	4	Alpha-Pinene	0.60258	0.581
19	2022-05-03	fallen	4	Camphene	0.143326	0.138
19	2022-05-03	fallen	4	Beta-Pinene	0.222437	0.214
19	2022-05-03	fallen	4	3-Carene	0.0414768	0.04
19	2022-05-03	fallen	4	D-Limonene	0.0181738	0.0175
